# Supplementary material for: Tackling the Problem of Tendon Adhesions: Physical Barriers Prepared from α-Amino Acid-Based Poly(ester amide)s
Source: Polymers (Basel). 2025 Feb 1;17(3):395. doi: 10.3390/polym17030395 (PMC11821251; doi:10.3390/polym17030395)
Supplement: Supplementary file 1 [file polymers-17-00395-s001.zip]

Archive with 1 entries (1 files):
- polymers-3386877-supplementary.pdf
